# Supplementary material for: Does a learner-centered approach using teleconference improve medical students’ psychological safety and self-explanation in clinical reasoning conferences? a crossover study
Source: PLoS One. 2021 Jul 9;16(7):e0253884. doi: 10.1371/journal.pone.0253884 (PMC8270125; doi:10.1371/journal.pone.0253884)
Supplement: S2 Table — (XLSX) [file pone.0253884.s002.xlsx]

## Sheet: Control
		1. If you make a mistake on this team, it is often held against you.	2. Members of this team are able to bring up problems and tough issues.	3. Members of this team sometimes reject others for being different.	4. It is safe to take a risk on this team.	5. It is difficult to ask other members of this team for help.	6. No one on this team would deliberately act in a way that undermines my efforts.	7. Working with members of this team, my unique skills and talents are valued and utilized.		Were you able to participate to the conference actively?	Are you satisfied with the conference?
	Student	PS1 ®	PS2	PS3 ®	PS4	PS5 ®	PS6	PS7		Autonomy	Satisfaction
Group1	1	3	6	3	3	5	5	4		3	6
	2	3	4	3	5	3	7	4		1	7
	3	2	4	2	2	5	2	6		3	4
	4	3	6	4	2	5	5	2		2	5
	5	3	5	3	5	3	5	5		2	6
	6	4	5	3	5	5	5	5		6	6
Group2	7	1	6	6	6	2	6	6		4	5
	8	2	5	2	3	6	5	2		2	4
	9	2	5	4	5	5	3	3		2	3
	10	5	6	5	2	5	7	2		1	4
Group2	11	2	4	2	5	2	7	4		2	5
	12	2	3	5	4	3	5	5		1	6
	13	4	5	4	3	4	4	3		3	5
	14	4	6	4	1	6	7	2		1	5
	15	3	6	2	3	5	6	1		2	5
Group2	16	5	2	5	3	5	4	2		1	6
	17	5	4	1	2	5	7	4		5	7
	18	3	5	3	3	1	7	3		3	6
	19	1	6	6	5	4	6	6		2	5
Group2	20	4	5	5	3	1	7	4		3	5
	21	3	3	4	6	5	3	5		1	4
	22	2	4	2	6	2	6	4		2	4
	23	1	6	1	6	2	6	2		1	5
	24	2	4	3	5	3	6	3		1	4
	25	2	6	2	6	2	6	1		2	5
Group1	26	2	5	4	5	1	2	4		6	5
	27	1	5	1	7	1	7	7		7	7
	28	4	6	2	7	1	3	2		2	6
	29	2	5	2	2	2	2	2		2	5
Group1	30	2	5	2	3	4	4	3		5	6
	31	7	7	1	7	1	7	7		7	7
	32	2	7	1	6	1	7	7		6	7
	33	1	6	1	6	1	2	7		6	7
	34	2	6	2	5	2	2	6		7	7

## Sheet: Intervention
		1. If you make a mistake on this team, it is often held against you.	2. Members of this team are able to bring up problems and tough issues.	3. Members of this team sometimes reject others for being different.	4. It is safe to take a risk on this team.	5. It is difficult to ask other members of this team for help.	6. No one on this team would deliberately act in a way that undermines my efforts.	7. Working with members of this team, my unique skills and talents are valued and utilized.		Were you able to participate to the conference actively?	Are you satisfied with the conference?
	Student	PS1 ®	PS2	PS3 ®	PS4	PS5 ®	PS6	PS7		Autonomy	Satisfaction
Group1	1	1	5	1	6	1	7	7		6	7
	2	4	3	2	5	5	7	3		4	7
	3	2	5	1	5	2	7	4		3	4
	4	1	5	1	5	2	7	5		4	6
	5	2	2	2	5	1	6	5		5	5
	6	5	4	2	2	1	6	6		5	7
Group2	7	1	5	1	6	1	7	6		5	7
	8	1	5	1	6	1	7	5		6	6
	9	3	5	5	3	5	5	3		3	3
	10	2	6	2	5	2	7	5		6	7
Group2	11	1	5	1	6	2	7	5		5	7
	12	2	5	1	6	2	6	5		5	6
	13	4	5	3	2	4	3	3		5	5
	14	2	1	1	6	2	6	4		2	5
	15	3	4	2	4	2	3	3		5	5
Group2	16	2	5	2	6	1	6	4		3	6
	17	2	5	2	2	3	7	4		5	7
	18	3	3	3	3	3	5	3		2	4
	19	1	4	1	6	2	6	6		2	5
Group2	20	3	6	3	5	3	7	5		2	5
	21	5	4	5	4	6	5	6		5	4
	22	1	4	1	6	5	4	6		2	4
	23	2	6	2	6	2	6	4		5	6
	24	3	4	2	5	3	4	1		2	3
	25	2	6	2	6	2	6	6		5	7
Group1	26	1	5	1	7	3	7	5		4	4
	27	1	5	1	6	2	7	5		5	5
	28	2	3	1	4	3	7	4		5	6
	29	1	4	2	5	5	6	3		4	5
Group1	30	1	6	2	4	2	6	2		3	5
	31	1	7	1	7	1	7	5		7	7
	32	2	6	2	6	1	7	7		7	6
	33	1	6	2	6	1	1	6		5	5
	34	1	5	2	7	2	6	5		7	6

## Sheet: Preference
	Student	Preference
	1	learner-centered approach teleconference
	2	learner-centered approach teleconference
	3	learner-centered approach teleconference
	4	learner-centered approach teleconference
	5	learner-centered approach teleconference
	6	Neutral
	7	learner-centered approach teleconference
	8	learner-centered approach teleconference
	9	Neutral
	10	learner-centered approach teleconference
	11	learner-centered approach teleconference
	12	learner-centered approach teleconference
	13	Traditional live style conference
	14	Neutral
	15	Neutral
	16	learner-centered approach teleconference
	17	Neutral
	18	Neutral
	19	Neutral
	20	Neutral
	21	learner-centered approach teleconference
	22	Neutral
	23	Neutral
	24	learner-centered approach teleconference
	25	learner-centered approach teleconference
	26	Traditional live style conference
	27	Traditional live style conference
	28	Traditional live style conference
	29	learner-centered approach teleconference
	30	Neutral
	31	Traditional live style conference
	32	Traditional live style conference
	33	Traditional live style conference
	34	Traditional live style conference
